# Supplementary material for: The Sex-Dependent Ameliorative Effect of Intermittent Fasting on Urinary System Functions in Genetic Absence Epileptic Rats
Source: Biology (Basel). 2025 Feb 4;14(2):158. doi: 10.3390/biology14020158 (PMC11852256; doi:10.3390/biology14020158)
Supplement: Supplementary file 1 [file biology-14-00158-s001.zip]

Archive with 1 entries (1 files):
- biology-3360523-supplementary.pdf
